# Supplementary material for: ﻿The Bolboceratidae, Geotrupidae (Coleoptera, Scarabaeoidea), and Scarabaeinae (Coleoptera, Scarabaeoidea, Scarabaeidae) fauna of Honduras: Taxonomy and distribution
Source: Zookeys. 2025 Oct 10;1255:127–206. doi: 10.3897/zookeys.1255.150586 (PMC12534794; doi:10.3897/zookeys.1255.150586)
Supplement: XML Treatment for Phanaeus lempira [file zookeys.1255.150586-treatment1.xml]

<!DOCTYPE tp:taxon-treatment
  PUBLIC "-//TaxonX//DTD Taxonomic Treatment Publishing DTD v0 20100105//EN" "tax-treatment-NSO.dtd">
<tp:taxon-treatment xmlns:tp="http://www.plazi.org/taxpub"><tp:treatment-meta><kwd-group><label>Taxon classification</label><kwd>
                    <named-content content-type="kingdom">Animalia</named-content>
                  </kwd><kwd>
                    <named-content content-type="order">Coleoptera</named-content>
                  </kwd><kwd>
                    <named-content content-type="family">Scarabaeidae</named-content>
                  </kwd></kwd-group><mixed-citation publication-type="journal"><person-group><name><surname>Rivera-Duarte</surname><given-names>José D.</given-names></name><name><surname>Salomão</surname><given-names>Renato P.</given-names></name><name><surname>Solís</surname><given-names>Ángel</given-names></name><name><surname>Michel</surname><given-names>Mauricio</given-names></name><name><surname>Matamoros</surname><given-names>Marcela I.</given-names></name><name><surname>Kohlmann</surname><given-names>Bert</given-names></name></person-group><article-title>﻿The <tp:taxon-name><tp:taxon-name-part taxon-name-part-type="family">Bolboceratidae</tp:taxon-name-part></tp:taxon-name>, <tp:taxon-name><tp:taxon-name-part taxon-name-part-type="family">Geotrupidae</tp:taxon-name-part></tp:taxon-name> (<tp:taxon-name><tp:taxon-name-part taxon-name-part-type="order">Coleoptera</tp:taxon-name-part></tp:taxon-name>, <tp:taxon-name><tp:taxon-name-part taxon-name-part-type="superfamily">Scarabaeoidea</tp:taxon-name-part></tp:taxon-name>), and <tp:taxon-name><tp:taxon-name-part taxon-name-part-type="subfamily">Scarabaeinae</tp:taxon-name-part></tp:taxon-name> (<tp:taxon-name><tp:taxon-name-part taxon-name-part-type="order">Coleoptera</tp:taxon-name-part></tp:taxon-name>, <tp:taxon-name><tp:taxon-name-part taxon-name-part-type="superfamily">Scarabaeoidea</tp:taxon-name-part></tp:taxon-name>, <tp:taxon-name><tp:taxon-name-part taxon-name-part-type="family">Scarabaeidae</tp:taxon-name-part></tp:taxon-name>) fauna of Honduras: Taxonomy and distribution</article-title><source>Zookeys</source><day>10</day><month>10</month><year>2025</year><volume>1255</volume><fpage>127</fpage><lpage>206</lpage><pub-id pub-id-type="doi">10.3897/zookeys.1255.150586</pub-id></mixed-citation></tp:treatment-meta><tp:nomenclature><label>﻿</label><tp:taxon-name><object-id xmlns:xlink="http://www.w3.org/1999/xlink" content-type="arpha" xlink:type="simple">11E2387E-69E4-5880-B510-854B2DA2D54E</object-id>
                  <tp:taxon-name-part taxon-name-part-type="genus" reg="Phanaeus">Phanaeus</tp:taxon-name-part>
                  <tp:taxon-name-part taxon-name-part-type="species" reg="lempira">lempira</tp:taxon-name-part>
                  <object-id xmlns:xlink="http://www.w3.org/1999/xlink" content-type="zoobank" xlink:type="simple">https://zoobank.org/99D4D7FF-F740-4BBC-96C7-3849E710402E</object-id>
                </tp:taxon-name><tp:taxon-authority>Kohlmann, Solís &amp; Rivera</tp:taxon-authority><tp:taxon-status xmlns:xlink="http://www.w3.org/1999/xlink" xlink:type="simple">sp. nov.</tp:taxon-status><xref ref-type="fig" rid="F6">Figs 6</xref><xref ref-type="fig" rid="F7">, 7</xref></tp:nomenclature><tp:treatment-sec sec-type="notes" id="SECID0E5QDK"><title>Note.</title><p>(CS, EZ); Honduras, Mexico.</p><fig id="F6" position="float" orientation="portrait"><object-id xmlns:xlink="http://www.w3.org/1999/xlink" content-type="doi" xlink:type="simple">10.3897/zookeys.1255.150586.figure6</object-id><object-id xmlns:xlink="http://www.w3.org/1999/xlink" content-type="arpha" xlink:type="simple">AD521D43-E5D0-527D-9583-5B42D145261A</object-id><label>Figure 6.</label><caption><p>Habitus <italic><tp:taxon-name><tp:taxon-name-part taxon-name-part-type="genus" reg="Phanaeus">Phanaeus</tp:taxon-name-part> <tp:taxon-name-part taxon-name-part-type="species" reg="lempira">lempira</tp:taxon-name-part></tp:taxon-name></italic> sp. nov. Paratype male (♂), Parque Nacional de Montaña Celaque (<named-content xmlns:xlink="http://www.w3.org/1999/xlink" content-type="dwc:verbatimCoordinates" xlink:type="simple"><named-content content-type="geo-json" specific-use="{&#34;type&#34;:&#34;Point&#34;,&#34;coordinates&#34;:[-88.669430,14.484624]}" id="NCID0EZRDK" xlink:type="simple">14,484624°N, -88,66943°W</named-content></named-content>), Departamento de Lempira, Honduras. Scale bar: 2 mm.</p></caption><graphic xmlns:xlink="http://www.w3.org/1999/xlink" xlink:href="zookeys-1255-127_article-150586__-g006.jpg" position="float" orientation="portrait" xlink:type="simple" id="oo_1435176.jpg"><uri content-type="original_file" xlink:type="simple">https://binary.pensoft.net/fig/1435176</uri></graphic></fig></tp:treatment-sec><tp:treatment-sec sec-type="type material" id="SECID0EDSDK"><title>Type material.</title><p><bold><italic>Holotype</italic>: male. Honduras.</bold> • <bold>Departamento de Lempira.</bold> Municipio de Gracias. Parque Nacional de Montaña Celaque. Bosque de Pino-Encino. <named-content xmlns:xlink="http://www.w3.org/1999/xlink" content-type="dwc:verbatimCoordinates" xlink:type="simple"><named-content content-type="geo-json" specific-use="{&#34;type&#34;:&#34;Point&#34;,&#34;coordinates&#34;:[-88.670100,14.485700]}" id="NCID0ETSDK" xlink:type="simple">14,4857°N, -88,6701°W</named-content></named-content>. JD Rivera, RP Salomão, Michel M <italic>leg.</italic> 17.VI.23, 2060 m. <bold><italic>Allotype</italic>: female. Honduras.</bold> • <bold>Departamento de Lempira.</bold> Municipio de Gracias. Parque Nacional de Montaña Celaque. Bosque de Pino-Encino. <named-content xmlns:xlink="http://www.w3.org/1999/xlink" content-type="dwc:verbatimCoordinates" xlink:type="simple"><named-content content-type="geo-json" specific-use="{&#34;type&#34;:&#34;Point&#34;,&#34;coordinates&#34;:[-88.668800,14.484100]}" id="NCID0EDTDK" xlink:type="simple">14,4841°N, -88,6688°W</named-content></named-content>. JD Rivera and RP Salomão <italic>leg.</italic> 17.VI.23, 2010 m. <bold><italic>Paratypes</italic>: Honduras.</bold> • <bold>Departamento de Lempira.</bold> Municipio de Gracias. Parque Nacional de Montaña Celaque. Bosque de Pino-Encino. JD Rivera and RP Salomão, Michel M <italic>leg.</italic><named-content xmlns:xlink="http://www.w3.org/1999/xlink" content-type="dwc:verbatimCoordinates" xlink:type="simple"><named-content content-type="geo-json" specific-use="{&#34;type&#34;:&#34;Point&#34;,&#34;coordinates&#34;:[-88.632900,14.565100]}" id="NCID0EVTDK" xlink:type="simple">14,5651°N, -88,6329°W</named-content></named-content>. 17.VI.23, 1728 m (1 male); • <named-content xmlns:xlink="http://www.w3.org/1999/xlink" content-type="dwc:verbatimCoordinates" xlink:type="simple"><named-content content-type="geo-json" specific-use="{&#34;type&#34;:&#34;Point&#34;,&#34;coordinates&#34;:[-88.656100,14.492800]}" id="NCID0E4TDK" xlink:type="simple">14,4928°N, -88,6561°W</named-content></named-content>. 17.VI.23 1721 m (1 male); • <named-content xmlns:xlink="http://www.w3.org/1999/xlink" content-type="dwc:verbatimCoordinates" xlink:type="simple"><named-content content-type="geo-json" specific-use="{&#34;type&#34;:&#34;Point&#34;,&#34;coordinates&#34;:[-88.656900,14.491100]}" id="NCID0EFUDK" xlink:type="simple">14,4911°N, -88,6569°W</named-content></named-content>. 17.VI.23 1696 m (2 males); • <named-content xmlns:xlink="http://www.w3.org/1999/xlink" content-type="dwc:verbatimCoordinates" xlink:type="simple"><named-content content-type="geo-json" specific-use="{&#34;type&#34;:&#34;Point&#34;,&#34;coordinates&#34;:[-88.656600,14.491800]}" id="NCID0ENUDK" xlink:type="simple">14,4918°N, -88,6566°W</named-content></named-content>. 17.VI.23 1705 m (1 male); • <named-content xmlns:xlink="http://www.w3.org/1999/xlink" content-type="dwc:verbatimCoordinates" xlink:type="simple"><named-content content-type="geo-json" specific-use="{&#34;type&#34;:&#34;Point&#34;,&#34;coordinates&#34;:[-88.656400,14.492200]}" id="NCID0EVUDK" xlink:type="simple">14,4922°N, -88,6564°W</named-content></named-content>. 17.VI.23 1704 m (1 male); • <named-content xmlns:xlink="http://www.w3.org/1999/xlink" content-type="dwc:verbatimCoordinates" xlink:type="simple"><named-content content-type="geo-json" specific-use="{&#34;type&#34;:&#34;Point&#34;,&#34;coordinates&#34;:[-88.669400,14.484600]}" id="NCID0E4UDK" xlink:type="simple">14,4846°N, -88,6694°W</named-content></named-content>. 17.VI.23, 2023 m (2 males); • <named-content xmlns:xlink="http://www.w3.org/1999/xlink" content-type="dwc:verbatimCoordinates" xlink:type="simple"><named-content content-type="geo-json" specific-use="{&#34;type&#34;:&#34;Point&#34;,&#34;coordinates&#34;:[-88.669900,14.484900]}" id="NCID0EFVDK" xlink:type="simple">14,4849°N, -88,6699°W</named-content></named-content>. 17.VI.23 2037 m (1 male); • <named-content xmlns:xlink="http://www.w3.org/1999/xlink" content-type="dwc:verbatimCoordinates" xlink:type="simple"><named-content content-type="geo-json" specific-use="{&#34;type&#34;:&#34;Point&#34;,&#34;coordinates&#34;:[-88.632300,14.565100]}" id="NCID0ENVDK" xlink:type="simple">14,5651°N, -88,6323°W</named-content></named-content>. 16.VI.23 1258 m (1 male); • <named-content xmlns:xlink="http://www.w3.org/1999/xlink" content-type="dwc:verbatimCoordinates" xlink:type="simple"><named-content content-type="geo-json" specific-use="{&#34;type&#34;:&#34;Point&#34;,&#34;coordinates&#34;:[-88.668900,14.484100]}" id="NCID0EVVDK" xlink:type="simple">14,4841°N, -88,6689°W</named-content></named-content>. 17.VI.23 2010 m (2 females). • <bold>Departamento de Francisco Morazán.</bold> Municipio de Tatumbla. El Aguacate, <named-content xmlns:xlink="http://www.w3.org/1999/xlink" content-type="dwc:verbatimCoordinates" xlink:type="simple"><named-content content-type="geo-json" specific-use="{&#34;type&#34;:&#34;Point&#34;,&#34;coordinates&#34;:[-87.100000,13.983333]}" id="NCID0E6VDK" xlink:type="simple">13°59'N, 87°06'W</named-content></named-content>, 19/7/1991, leg L. Vásquez. EAPZ007.359, (1 male). • <bold>Departamento de Copán.</bold> Municipio de San Pedro. Capucas, 25.11.2018. Leg. D. Díaz, J. Orozco, R. Ortega, (1 male, 1 female).</p><fig id="F7" position="float" orientation="portrait"><object-id xmlns:xlink="http://www.w3.org/1999/xlink" content-type="doi" xlink:type="simple">10.3897/zookeys.1255.150586.figure7</object-id><object-id xmlns:xlink="http://www.w3.org/1999/xlink" content-type="arpha" xlink:type="simple">68E1716E-0A7F-5238-940B-EA8428CEBBD6</object-id><label>Figure 7.</label><caption><p>Habitus <italic><tp:taxon-name><tp:taxon-name-part taxon-name-part-type="genus" reg="Phanaeus">Phanaeus</tp:taxon-name-part> <tp:taxon-name-part taxon-name-part-type="species" reg="lempira">lempira</tp:taxon-name-part></tp:taxon-name></italic> sp. nov. Paratype female, Parque Nacional de Montaña Celaque (<named-content xmlns:xlink="http://www.w3.org/1999/xlink" content-type="dwc:verbatimCoordinates" xlink:type="simple"><named-content content-type="geo-json" specific-use="{&#34;type&#34;:&#34;Point&#34;,&#34;coordinates&#34;:[-88.669430,14.484624]}" id="NCID0E3WDK" xlink:type="simple">14,484624°N, -88,66943°W</named-content></named-content>), Departamento de Lempira, Honduras. Scale bar: 2 mm.</p></caption><graphic xmlns:xlink="http://www.w3.org/1999/xlink" xlink:href="zookeys-1255-127_article-150586__-g007.jpg" position="float" orientation="portrait" xlink:type="simple" id="oo_1435177.jpg"><uri content-type="original_file" xlink:type="simple">https://binary.pensoft.net/fig/1435177</uri></graphic></fig><p>Holotype, allotype, and two male and one female paratypes from Departamento Francisco Morazán and Copán deposited in: Insect Collection, Escuela Agrícola Panamericana El Zamorano, Honduras. One male and one female paratypes from Departamento de Lempira (17-VI-2023, 2024 and 2010 m a.s.l.) are deposited in the National Museum of Costa Rica, San Jose, Costa Rica. Nine male and one female paratypes from Departamento de Lempira were deposited in the Insect Collection of the Hydrobiology Laboratory, School of Biology, Universidad Nacional Autónoma de Honduras.</p><fig id="F8" position="float" orientation="portrait"><object-id xmlns:xlink="http://www.w3.org/1999/xlink" content-type="doi" xlink:type="simple">10.3897/zookeys.1255.150586.figure8</object-id><object-id xmlns:xlink="http://www.w3.org/1999/xlink" content-type="arpha" xlink:type="simple">FD2A6E57-AE13-5604-9FE4-FB6C92E618CC</object-id><label>Figure 8.</label><caption><p>A, B. Last abdominal ventrite of <italic><tp:taxon-name><tp:taxon-name-part taxon-name-part-type="genus" reg="Canthon">C.</tp:taxon-name-part> <tp:taxon-name-part taxon-name-part-type="species" reg="sallei">sallei</tp:taxon-name-part></tp:taxon-name></italic>. A. Male; B. Female, which are always black with yellow borders. C, D. Pygidium of <italic><tp:taxon-name><tp:taxon-name-part taxon-name-part-type="genus" reg="Canthon">Canthon</tp:taxon-name-part> <tp:taxon-name-part taxon-name-part-type="species" reg="sallei">sallei</tp:taxon-name-part></tp:taxon-name></italic>. C. Male; D. Female.</p></caption><graphic xmlns:xlink="http://www.w3.org/1999/xlink" xlink:href="zookeys-1255-127_article-150586__-g008.jpg" position="float" orientation="portrait" xlink:type="simple" id="oo_1435178.jpg"><uri content-type="original_file" xlink:type="simple">https://binary.pensoft.net/fig/1435178</uri></graphic></fig></tp:treatment-sec><tp:treatment-sec sec-type="diagnosis" id="SECID0EQYDK"><title>Diagnosis.</title><p>Large species, dull with dark blue pronotum. Male pronotum covered with vermiculate sculpturing on disk. Male with pronotal anterior carina an inverted V, very strongly developed and raised in the middle. Male with base of pronotal disk with a raised, smooth transverse carina, slightly triangularly arched at the middle, with a well-developed tooth and a mid-sulcus at its base (Fig. <xref ref-type="fig" rid="F6">6</xref>). Basal fossae clearly impressed. Elytral striae fine, well-defined; interstriae slightly convex and shiny, with coppery-red reflections. Female with metabasitarsus widened apically; outer ridge of ventral surface distinctly more sinuous than inner ridge (Fig. <xref ref-type="fig" rid="F12">12</xref>).</p><fig id="F9" position="float" orientation="portrait"><object-id xmlns:xlink="http://www.w3.org/1999/xlink" content-type="doi" xlink:type="simple">10.3897/zookeys.1255.150586.figure9</object-id><object-id xmlns:xlink="http://www.w3.org/1999/xlink" content-type="arpha" xlink:type="simple">1F262F8A-AA0C-5C32-9E40-E1C17EFF04D1</object-id><label>Figure 9.</label><caption><p>The insect collection of the Natural History Museum, London (photos taken by ÁS in 2009). A. The specimens are <italic><tp:taxon-name><tp:taxon-name-part taxon-name-part-type="genus" reg="Canthon">Canthon</tp:taxon-name-part> <tp:taxon-name-part taxon-name-part-type="species" reg="sallei">sallei</tp:taxon-name-part></tp:taxon-name></italic> from Central America, save one misplaced <italic><tp:taxon-name><tp:taxon-name-part taxon-name-part-type="genus" reg="Canthon">C.</tp:taxon-name-part> <tp:taxon-name-part taxon-name-part-type="species" reg="moniliatus">moniliatus</tp:taxon-name-part></tp:taxon-name></italic>, third line, second from left on the right of the specimen with the Turrialba, Costa Rica label. The first two specimens on the first row, left, having a round red label, are the syntypes of <italic><tp:taxon-name><tp:taxon-name-part taxon-name-part-type="genus" reg="Canthon">C.</tp:taxon-name-part> <tp:taxon-name-part taxon-name-part-type="species" reg="sallei">sallei</tp:taxon-name-part></tp:taxon-name></italic>. The macular pronotal pattern of the type material exists in Honduras, Nicaragua, and Costa Rica, albeit other macular variations exist for this species as well; B. The four upper left specimens are <italic><tp:taxon-name><tp:taxon-name-part taxon-name-part-type="genus" reg="Canthon">Canthon</tp:taxon-name-part> <tp:taxon-name-part taxon-name-part-type="species" reg="sallei">sallei</tp:taxon-name-part></tp:taxon-name></italic> from Panama, all other seven specimens are <italic><tp:taxon-name><tp:taxon-name-part taxon-name-part-type="genus" reg="Canthon">C.</tp:taxon-name-part> <tp:taxon-name-part taxon-name-part-type="species" reg="triangulatus">triangulatus</tp:taxon-name-part></tp:taxon-name></italic>. The difference in the pronotal maculae are illustrative.</p></caption><graphic xmlns:xlink="http://www.w3.org/1999/xlink" xlink:href="zookeys-1255-127_article-150586__-g009.jpg" position="float" orientation="portrait" xlink:type="simple" id="oo_1435179.jpg"><uri content-type="original_file" xlink:type="simple">https://binary.pensoft.net/fig/1435179</uri></graphic></fig><fig id="F10" position="float" orientation="portrait"><object-id xmlns:xlink="http://www.w3.org/1999/xlink" content-type="doi" xlink:type="simple">10.3897/zookeys.1255.150586.figure10</object-id><object-id xmlns:xlink="http://www.w3.org/1999/xlink" content-type="arpha" xlink:type="simple">5BC774AE-CE7E-5F1A-8DB7-F9D2664F6BD7</object-id><label>Figure 10.</label><caption><p>Map of the known distribution of <italic><tp:taxon-name><tp:taxon-name-part taxon-name-part-type="genus" reg="Canthon">Canthon</tp:taxon-name-part> <tp:taxon-name-part taxon-name-part-type="species" reg="cyanellus">cyanellus</tp:taxon-name-part></tp:taxon-name></italic> (black rhombus), <italic><tp:taxon-name><tp:taxon-name-part taxon-name-part-type="genus" reg="Canthon">C.</tp:taxon-name-part> <tp:taxon-name-part taxon-name-part-type="species" reg="spinosus">spinosus</tp:taxon-name-part></tp:taxon-name></italic> (red triangle), and <italic><tp:taxon-name><tp:taxon-name-part taxon-name-part-type="genus" reg="Canthon">C.</tp:taxon-name-part> <tp:taxon-name-part taxon-name-part-type="species" reg="sallei">sallei</tp:taxon-name-part></tp:taxon-name></italic> (blue dot). <italic><tp:taxon-name><tp:taxon-name-part taxon-name-part-type="genus" reg="Canthon">Canthon</tp:taxon-name-part> <tp:taxon-name-part taxon-name-part-type="species" reg="cyanellus">cyanellus</tp:taxon-name-part></tp:taxon-name></italic> has no subspecies.</p></caption><graphic xmlns:xlink="http://www.w3.org/1999/xlink" xlink:href="zookeys-1255-127_article-150586__-g010.jpg" position="float" orientation="portrait" xlink:type="simple" id="oo_1435180.jpg"><uri content-type="original_file" xlink:type="simple">https://binary.pensoft.net/fig/1435180</uri></graphic></fig><fig id="F11" position="float" orientation="portrait"><object-id xmlns:xlink="http://www.w3.org/1999/xlink" content-type="doi" xlink:type="simple">10.3897/zookeys.1255.150586.figure11</object-id><object-id xmlns:xlink="http://www.w3.org/1999/xlink" content-type="arpha" xlink:type="simple">30878682-9A4A-547F-BCF4-49792BEA3F47</object-id><label>Figure 11.</label><caption><p>Last abdominal sternite of <italic><tp:taxon-name><tp:taxon-name-part taxon-name-part-type="genus" reg="Canthon">Canthon</tp:taxon-name-part> <tp:taxon-name-part taxon-name-part-type="species" reg="spinosus">spinosus</tp:taxon-name-part></tp:taxon-name></italic> A. Male; B. Female, which are somber and unicolorous. Pygidium of <italic><tp:taxon-name><tp:taxon-name-part taxon-name-part-type="genus" reg="Canthon">C.</tp:taxon-name-part> <tp:taxon-name-part taxon-name-part-type="species" reg="spinosus">spinosus</tp:taxon-name-part></tp:taxon-name></italic> showing setae C. Male; D. Female.</p></caption><graphic xmlns:xlink="http://www.w3.org/1999/xlink" xlink:href="zookeys-1255-127_article-150586__-g011.jpg" position="float" orientation="portrait" xlink:type="simple" id="oo_1435181.jpg"><uri content-type="original_file" xlink:type="simple">https://binary.pensoft.net/fig/1435181</uri></graphic></fig><fig id="F12" position="float" orientation="portrait"><object-id xmlns:xlink="http://www.w3.org/1999/xlink" content-type="doi" xlink:type="simple">10.3897/zookeys.1255.150586.figure12</object-id><object-id xmlns:xlink="http://www.w3.org/1999/xlink" content-type="arpha" xlink:type="simple">ED31DD43-B03E-5325-8784-832859FDB7C0</object-id><label>Figure 12.</label><caption><p>A. Photo of the female metabasitarsus of <italic><tp:taxon-name><tp:taxon-name-part taxon-name-part-type="genus" reg="Phanaeus">Phanaeus</tp:taxon-name-part> <tp:taxon-name-part taxon-name-part-type="species" reg="melampus">melampus</tp:taxon-name-part></tp:taxon-name></italic>. Texas A&amp;M University Insect Collection, ex F. Psota collection, ex Field Museum, ex David Edmonds collection. Photo courtesy of Mario Cupello, no locality label. B. Photo of the female metabasitarsus of <italic><tp:taxon-name><tp:taxon-name-part taxon-name-part-type="genus" reg="Phanaeus">Phanaeus</tp:taxon-name-part> <tp:taxon-name-part taxon-name-part-type="species" reg="lempira">lempira</tp:taxon-name-part></tp:taxon-name></italic> sp. nov. Honduras. Parque Nacional de Montaña Celaque. <named-content xmlns:xlink="http://www.w3.org/1999/xlink" content-type="dwc:verbatimCoordinates" xlink:type="simple"><named-content content-type="geo-json" specific-use="{&#34;type&#34;:&#34;Point&#34;,&#34;coordinates&#34;:[-88.668799,14.484138]}" id="NCID0EF6DK" xlink:type="simple">14,484138°N, -88,668799°W</named-content></named-content>.</p></caption><graphic xmlns:xlink="http://www.w3.org/1999/xlink" xlink:href="zookeys-1255-127_article-150586__-g012.jpg" position="float" orientation="portrait" xlink:type="simple" id="oo_1435182.jpg"><uri content-type="original_file" xlink:type="simple">https://binary.pensoft.net/fig/1435182</uri></graphic></fig></tp:treatment-sec><tp:treatment-sec sec-type="description" id="SECID0EP6DK"><title>Description of holotype</title><p><bold>(male, Fig. <xref ref-type="fig" rid="F6">6</xref>).</bold> Length 22.1 mm. Width 14.9 mm. Dorsum somber, pronotum and pygidium dark blue, elytra appearing black with interstriae having a red-coppery reflection, underside black. Head horn distinctly swollen basally. Pronotum appearing varnished; covered with black-blue vermiculate sculpturing on the disk; anterior carina an inverted V, very strongly developed and raised in the middle; basal medial portion smooth and raised, forming an extended soft triangular arch, acutely denticulate in its anterior center with a clear medial sulcus at its base, basal fossae present. Elytra with fine striae, with obsolete punctures; interstriae finely convex, appearing almost flat, alutaceous, shiny with coppery-red reflections. Profemora coarsely punctate, mesofemora coarsely punctate at apex, metafemora with a few coarse punctures at apex. Pygidium convex, with many coarse punctures and a faint midline.</p></tp:treatment-sec><tp:treatment-sec sec-type="Allotype" id="SECID0E36DK"><title>Allotype.</title><p><bold>Female. Fig. <xref ref-type="fig" rid="F7">7</xref></bold>. Length 22.1 mm. Width 14.1 mm. Dorsum somber, pronotum with coppery-red reflections on disk and turquoise blue on borders, interstriae with coppery-red reflections and pygidium turquoise blue. Head with very rugose surface; tri-tuberculate cephalic carina with nearly aligned, similar-sized, conical tubercles. Pronotal surface rugose, matte; transverse carina forming an open arch with three conical lobes closely set with a posterior concavity; median lobe higher and more projected than laterals, a small midline carina runs from the median lobe base to the concavity; with two basal impressions. Metabasitarsus widened apically; outer ridge of ventral surface distinctly more sinuous than inner ridge (Fig. <xref ref-type="fig" rid="F12">12</xref>).</p></tp:treatment-sec><tp:treatment-sec sec-type="variation" id="SECID0EMAEK"><title>Variation.</title><p>Males. Length 20.2–23.6 mm. Width 11.9–14.9 mm. Females. Length 20.6–22.1 mm. Width 12.4–14.1 mm.</p></tp:treatment-sec><tp:treatment-sec sec-type="etymology" id="SECID0ERAEK"><title>Etymology.</title><p>The name is dedicated in honor of the Honduran national hero and symbol of liberty and cultural resistance, who was a captain of the Lenca tribes that fought the Spanish invasion and conquest.</p></tp:treatment-sec><tp:treatment-sec sec-type="habitat" id="SECID0EWAEK"><title>Habitat.</title><p>This species is distributed between 1528 and 2060 m a.s.l. Pine and pine-oak association are distributed in this park between 1000 and 1500 m a.s.l. on the Atlantic slope, and between 1800 and 2300 m a.s.l. on the Pacific slope (<xref ref-type="bibr" rid="B127">Mejía Ordóñez and House 2002</xref>). Six of the seven pine species of the country occur here, <italic><tp:taxon-name><tp:taxon-name-part taxon-name-part-type="genus" reg="Pinus">Pinus</tp:taxon-name-part> <tp:taxon-name-part taxon-name-part-type="species" reg="oocarpa">oocarpa</tp:taxon-name-part></tp:taxon-name></italic> Schiede ex Schltdl., 1838 being the most common one. Mixed forest (pine, <italic><tp:taxon-name><tp:taxon-name-part taxon-name-part-type="genus" reg="Liquidambar">Liquidambar</tp:taxon-name-part> <tp:taxon-name-part taxon-name-part-type="species" reg="styraciflua">styraciflua</tp:taxon-name-part></tp:taxon-name></italic> L., 1753, <italic><tp:taxon-name><tp:taxon-name-part taxon-name-part-type="genus" reg="Clethra">Clethra</tp:taxon-name-part></tp:taxon-name></italic> sp., <italic><tp:taxon-name><tp:taxon-name-part taxon-name-part-type="genus" reg="Nectandra">Nectandra</tp:taxon-name-part></tp:taxon-name></italic> sp.) is recorded higher than 1500 m a.s.l. and between 1800 and 2000 m a.s.l. the cloud forest begins on the Atlantic slope of the park, while on the Pacific slope it starts at ca 2300 m a.s.l. The cloud forest is characterized by a significant plant species richness (<italic><tp:taxon-name><tp:taxon-name-part taxon-name-part-type="genus" reg="Abies">Abies</tp:taxon-name-part> <tp:taxon-name-part taxon-name-part-type="species" reg="guatemalensis">guatemalensis</tp:taxon-name-part></tp:taxon-name></italic> Rehder, 1939, <italic><tp:taxon-name><tp:taxon-name-part taxon-name-part-type="genus" reg="Alnus">Alnus</tp:taxon-name-part></tp:taxon-name></italic> sp., <italic><tp:taxon-name><tp:taxon-name-part taxon-name-part-type="genus" reg="Pinus">Pinus</tp:taxon-name-part> <tp:taxon-name-part taxon-name-part-type="species" reg="pseudostrobus">pseudostrobus</tp:taxon-name-part></tp:taxon-name></italic> Lindl., 1839, <italic><tp:taxon-name><tp:taxon-name-part taxon-name-part-type="genus" reg="Prunus">Prunus</tp:taxon-name-part></tp:taxon-name></italic> sp., <italic><tp:taxon-name><tp:taxon-name-part taxon-name-part-type="genus" reg="Quercus">Quercus</tp:taxon-name-part> <tp:taxon-name-part taxon-name-part-type="species" reg="lancifolia">lancifolia</tp:taxon-name-part></tp:taxon-name></italic> Schltdl. &amp; Cham, 1830, <italic><tp:taxon-name><tp:taxon-name-part taxon-name-part-type="genus" reg="Taxus">Taxus</tp:taxon-name-part> <tp:taxon-name-part taxon-name-part-type="species" reg="globosa">globosa</tp:taxon-name-part></tp:taxon-name></italic> Schltdl., 1838), where tree ferns are very common. It is the highest mountain range in Honduras. This park is home to several endemic species of plants, amphibians, shrews, a scarab gold beetle (<italic><tp:taxon-name><tp:taxon-name-part taxon-name-part-type="genus" reg="Chrysina">Chrysina</tp:taxon-name-part> <tp:taxon-name-part taxon-name-part-type="species" reg="pastori">pastori</tp:taxon-name-part></tp:taxon-name></italic> Curoe, 1994), and a scarab flower beetle (<italic><tp:taxon-name><tp:taxon-name-part taxon-name-part-type="genus" reg="Archedinus">Archedinus</tp:taxon-name-part> <tp:taxon-name-part taxon-name-part-type="species" reg="antoshkai">antoshkai</tp:taxon-name-part></tp:taxon-name></italic> Seidel and Arriaga-Varela, 2018).</p></tp:treatment-sec><tp:treatment-sec sec-type="distribution" id="SECID0EUEEK"><title>Distribution.</title><p><italic><tp:taxon-name><tp:taxon-name-part taxon-name-part-type="genus" reg="Phanaeus">Phanaeus</tp:taxon-name-part> <tp:taxon-name-part taxon-name-part-type="species" reg="lempira">lempira</tp:taxon-name-part></tp:taxon-name></italic> is closely related to the Mexican endemic <italic><tp:taxon-name><tp:taxon-name-part taxon-name-part-type="genus" reg="Phanaeus">Ph.</tp:taxon-name-part> <tp:taxon-name-part taxon-name-part-type="species" reg="melampus">melampus</tp:taxon-name-part></tp:taxon-name></italic> Harold, 1863. <xref ref-type="bibr" rid="B36">Edmonds (1994)</xref> recorded the latter from three localities in Veracruz and two in Chiapas, and another Chiapas locality was added by <xref ref-type="bibr" rid="B138">Navarrete-Gutiérrez and Edmonds (2006)</xref>. The nine Navarrete-Gutiérrez and Edmonds specimens were collected at 145 m a.s.l. during February, August, and October in traps baited with human feces in the Montes Azules Biosphere Reserve in tall and medium evergreen tropical forests. Upon request, Navarrete-Gutiérrez provided us with photos of these specimens. Upon close examination, these individuals showed all the characteristics of the new <italic><tp:taxon-name><tp:taxon-name-part taxon-name-part-type="genus" reg="Phanaeus">Phanaeus</tp:taxon-name-part></tp:taxon-name></italic> species described in this paper. Even though we did not see <xref ref-type="bibr" rid="B36">Edmonds’s (1994)</xref> Chiapas specimens, they also come from places covered in wet tropical evergreen forest, El Bosque and Tenejapa, at 1460 m a.s.l., indicating they also most probably belong to this new species. Finally, among the material photographed by Mario Cupello from the Texas A&amp;M University collection, there is one specimen with the characteristics of <italic><tp:taxon-name><tp:taxon-name-part taxon-name-part-type="genus" reg="Phanaeus">Ph.</tp:taxon-name-part> <tp:taxon-name-part taxon-name-part-type="species" reg="lempira">lempira</tp:taxon-name-part></tp:taxon-name></italic> that bears a label saying only “Tabasco, Messico”. This specimen might have been collected around Teapa, where Tabasco reaches the piedmont of the Chiapas mountains. All this suggests that <italic><tp:taxon-name><tp:taxon-name-part taxon-name-part-type="genus" reg="Phanaeus">Ph.</tp:taxon-name-part> <tp:taxon-name-part taxon-name-part-type="species" reg="lempira">lempira</tp:taxon-name-part></tp:taxon-name></italic> is distributed from Chiapas to Honduras (Fig. <xref ref-type="fig" rid="F13">13</xref>), whereas <italic><tp:taxon-name><tp:taxon-name-part taxon-name-part-type="genus" reg="Phanaeus">Ph.</tp:taxon-name-part> <tp:taxon-name-part taxon-name-part-type="species" reg="melampus">melampus</tp:taxon-name-part></tp:taxon-name></italic> is distributed yonder the Isthmus of Tehuantepec divide – currently known exclusively from Veracruz – and not south of it.</p><fig id="F13" position="float" orientation="portrait"><object-id xmlns:xlink="http://www.w3.org/1999/xlink" content-type="doi" xlink:type="simple">10.3897/zookeys.1255.150586.figure13</object-id><object-id xmlns:xlink="http://www.w3.org/1999/xlink" content-type="arpha" xlink:type="simple">2247F1ED-727B-5CB8-B12F-045785FBF1CF</object-id><label>Figure 13.</label><caption><p>Map of the distribution of <italic><tp:taxon-name><tp:taxon-name-part taxon-name-part-type="genus" reg="Phanaeus">Phanaeus</tp:taxon-name-part> <tp:taxon-name-part taxon-name-part-type="species" reg="lempira">lempira</tp:taxon-name-part></tp:taxon-name></italic> sp. nov. (stars) and <italic><tp:taxon-name><tp:taxon-name-part taxon-name-part-type="genus" reg="Phanaeus">Ph.</tp:taxon-name-part> <tp:taxon-name-part taxon-name-part-type="species" reg="guatemalensis">guatemalensis</tp:taxon-name-part></tp:taxon-name></italic> (dots). Triangles represent specimens that were considered initially to belong to <italic><tp:taxon-name><tp:taxon-name-part taxon-name-part-type="genus" reg="Phanaeus">Ph.</tp:taxon-name-part> <tp:taxon-name-part taxon-name-part-type="species" reg="melampus">melampus</tp:taxon-name-part></tp:taxon-name></italic> by <xref ref-type="bibr" rid="B138">Navarrete-Gutiérrez and Edmonds (2006)</xref>, but that on photographic inspection show the characteristics of <italic><tp:taxon-name><tp:taxon-name-part taxon-name-part-type="genus" reg="Phanaeus">Ph.</tp:taxon-name-part> <tp:taxon-name-part taxon-name-part-type="species" reg="lempira">lempira</tp:taxon-name-part></tp:taxon-name></italic>.</p></caption><graphic xmlns:xlink="http://www.w3.org/1999/xlink" xlink:href="zookeys-1255-127_article-150586__-g013.jpg" position="float" orientation="portrait" xlink:type="simple" id="oo_1435183.jpg"><uri content-type="original_file" xlink:type="simple">https://binary.pensoft.net/fig/1435183</uri></graphic></fig><p><xref ref-type="bibr" rid="B114">Lizardo et al. (2022</xref>: suppl. fig. 1), on predicted and recorded distributions of <italic><tp:taxon-name><tp:taxon-name-part taxon-name-part-type="genus" reg="Phanaeus">Phanaeus</tp:taxon-name-part></tp:taxon-name></italic> presents a map of the expected distribution of the <italic><tp:taxon-name><tp:taxon-name-part taxon-name-part-type="genus" reg="Phanaeus">Phanaeus</tp:taxon-name-part> <tp:taxon-name-part taxon-name-part-type="species" reg="amethystinus">amethystinus</tp:taxon-name-part></tp:taxon-name></italic> species group of which this species is a member. These climatically predicted distributions are somewhat at odds with the actual recorded distributions. For example, their model predicts a possible distribution of <italic><tp:taxon-name><tp:taxon-name-part taxon-name-part-type="genus" reg="Phanaeus">Ph.</tp:taxon-name-part> <tp:taxon-name-part taxon-name-part-type="species" reg="melampus">melampus</tp:taxon-name-part></tp:taxon-name></italic> (probable sister species of <italic><tp:taxon-name><tp:taxon-name-part taxon-name-part-type="genus" reg="Phanaeus">Ph.</tp:taxon-name-part> <tp:taxon-name-part taxon-name-part-type="species" reg="lempira">lempira</tp:taxon-name-part></tp:taxon-name></italic>) in the marshy tropical savannah of northeastern Honduras, where no species of <italic><tp:taxon-name><tp:taxon-name-part taxon-name-part-type="genus" reg="Phanaeus">Phanaeus</tp:taxon-name-part></tp:taxon-name></italic> has been registered at present and where the majority of the collected species belong to the roller guild and some <italic><tp:taxon-name><tp:taxon-name-part taxon-name-part-type="genus" reg="Onthophagus">Onthophagus</tp:taxon-name-part></tp:taxon-name></italic> taxa as well. These climatic models usually make distribution predictions that are way off the mark in tropical mountainous areas. As <xref ref-type="bibr" rid="B110">Kohlmann et al. (2007)</xref> have already discussed, finer-scale systems, like the Life Zones of <xref ref-type="bibr" rid="B73">Holdridge (1967)</xref>, are better suited for these tropical areas.</p></tp:treatment-sec><tp:treatment-sec sec-type="phenology" id="SECID0EJLEK"><title>Phenology.</title><p>This species was collected in June, July, and November using traps baited with human feces.</p></tp:treatment-sec><tp:treatment-sec sec-type="Taxonomic remarks" id="SECID0EOLEK"><title>Taxonomic remarks.</title><p>This species is closely related to <italic><tp:taxon-name><tp:taxon-name-part taxon-name-part-type="genus" reg="Phanaeus">Ph.</tp:taxon-name-part> <tp:taxon-name-part taxon-name-part-type="species" reg="melampus">melampus</tp:taxon-name-part></tp:taxon-name></italic>, reported from a mountain wet tropical evergreen forest from Veracruz in Mexico collected at 1500 m a.s.l., and to <italic><tp:taxon-name><tp:taxon-name-part taxon-name-part-type="genus" reg="Phanaeus">Ph.</tp:taxon-name-part> <tp:taxon-name-part taxon-name-part-type="species" reg="guatemalensis">guatemalensis</tp:taxon-name-part></tp:taxon-name></italic> Harold, 1871, reported from forests and adjacent open habitats in the Guatemalan Highlands, distributed from 1500 to 2400 m (<xref ref-type="bibr" rid="B36">Edmonds 1994</xref>). The nearest recorded species group specimen to the type locality of this new species is <italic><tp:taxon-name><tp:taxon-name-part taxon-name-part-type="genus" reg="Phanaeus">Ph.</tp:taxon-name-part> <tp:taxon-name-part taxon-name-part-type="species" reg="guatemalensis">guatemalensis</tp:taxon-name-part></tp:taxon-name></italic>, 230 km away, suggesting a great geographical separation.</p><p>The new species <italic><tp:taxon-name><tp:taxon-name-part taxon-name-part-type="genus" reg="Phanaeus">Ph.</tp:taxon-name-part> <tp:taxon-name-part taxon-name-part-type="species" reg="lempira">lempira</tp:taxon-name-part></tp:taxon-name></italic> can be distinguished from <italic><tp:taxon-name><tp:taxon-name-part taxon-name-part-type="genus" reg="Phanaeus">Ph.</tp:taxon-name-part> <tp:taxon-name-part taxon-name-part-type="species" reg="melampus">melampus</tp:taxon-name-part></tp:taxon-name></italic> by the shape of the smooth, transverse basal area of the male pronotum, which features a sulcus at the mid-base of the pronotum. In <italic><tp:taxon-name><tp:taxon-name-part taxon-name-part-type="genus" reg="Phanaeus">Ph.</tp:taxon-name-part> <tp:taxon-name-part taxon-name-part-type="species" reg="lempira">lempira</tp:taxon-name-part></tp:taxon-name></italic>, this area is slightly triangularly arched (Fig. <xref ref-type="fig" rid="F6">6</xref>), resembling the shape observed in <italic><tp:taxon-name><tp:taxon-name-part taxon-name-part-type="genus" reg="Phanaeus">Ph.</tp:taxon-name-part> <tp:taxon-name-part taxon-name-part-type="species" reg="amethystinus">amethystinus</tp:taxon-name-part></tp:taxon-name></italic>. In contrast, <italic><tp:taxon-name><tp:taxon-name-part taxon-name-part-type="genus" reg="Phanaeus">Ph.</tp:taxon-name-part> <tp:taxon-name-part taxon-name-part-type="species" reg="melampus">melampus</tp:taxon-name-part></tp:taxon-name></italic> exhibits a strongly triangular, punctate area that lacks the sulcus at the base of the medial tooth (Fig. <xref ref-type="fig" rid="F14">14A</xref>). Additionally, the interstriae of <italic><tp:taxon-name><tp:taxon-name-part taxon-name-part-type="genus" reg="Phanaeus">Ph.</tp:taxon-name-part> <tp:taxon-name-part taxon-name-part-type="species" reg="melampus">melampus</tp:taxon-name-part></tp:taxon-name></italic> are dull and rarely show a bluish cast, whereas <italic><tp:taxon-name><tp:taxon-name-part taxon-name-part-type="genus" reg="Phanaeus">Ph.</tp:taxon-name-part> <tp:taxon-name-part taxon-name-part-type="species" reg="lempira">lempira</tp:taxon-name-part></tp:taxon-name></italic> has shiny interstriae with coppery-red reflections. Female specimens of <italic><tp:taxon-name><tp:taxon-name-part taxon-name-part-type="genus" reg="Phanaeus">Ph.</tp:taxon-name-part> <tp:taxon-name-part taxon-name-part-type="species" reg="melampus">melampus</tp:taxon-name-part></tp:taxon-name></italic> have a semicircular pronotal transverse carina, while <italic><tp:taxon-name><tp:taxon-name-part taxon-name-part-type="genus" reg="Phanaeus">Ph.</tp:taxon-name-part> <tp:taxon-name-part taxon-name-part-type="species" reg="lempira">lempira</tp:taxon-name-part></tp:taxon-name></italic> features a more open transverse carina (Figs <xref ref-type="fig" rid="F7">7</xref>, <xref ref-type="fig" rid="F14">14B</xref>). The female of <italic><tp:taxon-name><tp:taxon-name-part taxon-name-part-type="genus" reg="Phanaeus">Ph.</tp:taxon-name-part> <tp:taxon-name-part taxon-name-part-type="species" reg="lempira">lempira</tp:taxon-name-part></tp:taxon-name></italic> has a metabasitarsus widened apically, and the outer ridge of the ventral surface is distinctly more sinuous than the inner ridge, similar to <italic><tp:taxon-name><tp:taxon-name-part taxon-name-part-type="genus" reg="Phanaeus">Ph.</tp:taxon-name-part> <tp:taxon-name-part taxon-name-part-type="species" reg="amethystinus">amethystinus</tp:taxon-name-part></tp:taxon-name></italic> (Fig. <xref ref-type="fig" rid="F12">12B</xref>). Conversely, the female of <italic><tp:taxon-name><tp:taxon-name-part taxon-name-part-type="genus" reg="Phanaeus">Ph.</tp:taxon-name-part> <tp:taxon-name-part taxon-name-part-type="species" reg="melampus">melampus</tp:taxon-name-part></tp:taxon-name></italic> has a narrower metabasitarsus with both ventral ridges running more or less straight (Fig. <xref ref-type="fig" rid="F12">12A</xref>).</p><fig id="F14" position="float" orientation="portrait"><object-id xmlns:xlink="http://www.w3.org/1999/xlink" content-type="doi" xlink:type="simple">10.3897/zookeys.1255.150586.figure14</object-id><object-id xmlns:xlink="http://www.w3.org/1999/xlink" content-type="arpha" xlink:type="simple">B89949EB-93EC-59D1-BCEF-CAE8E02E2E69</object-id><label>Figure 14.</label><caption><p>Habitus <italic><tp:taxon-name><tp:taxon-name-part taxon-name-part-type="genus" reg="Phanaeus">Phanaeus</tp:taxon-name-part> <tp:taxon-name-part taxon-name-part-type="species" reg="melampus">melampus</tp:taxon-name-part></tp:taxon-name></italic> A. Male; B. Female. Veracruz, Orizaba, Mexico. Institut royale des Sciences naturelles de Belgique, through Roger Damoiseau. Photos courtesy of W. D. Edmonds.</p></caption><graphic xmlns:xlink="http://www.w3.org/1999/xlink" xlink:href="zookeys-1255-127_article-150586__-g014.jpg" position="float" orientation="portrait" xlink:type="simple" id="oo_1435184.jpg"><uri content-type="original_file" xlink:type="simple">https://binary.pensoft.net/fig/1435184</uri></graphic></fig><p><italic><tp:taxon-name><tp:taxon-name-part taxon-name-part-type="genus" reg="Phanaeus">Phanaeus</tp:taxon-name-part> <tp:taxon-name-part taxon-name-part-type="species" reg="lempira">lempira</tp:taxon-name-part></tp:taxon-name></italic> can be separated from <italic><tp:taxon-name><tp:taxon-name-part taxon-name-part-type="genus" reg="Phanaeus">Ph.</tp:taxon-name-part> <tp:taxon-name-part taxon-name-part-type="species" reg="guatemalensis">guatemalensis</tp:taxon-name-part></tp:taxon-name></italic> by the interstriae, flat or weakly convex in <italic><tp:taxon-name><tp:taxon-name-part taxon-name-part-type="genus" reg="Phanaeus">Ph.</tp:taxon-name-part> <tp:taxon-name-part taxon-name-part-type="species" reg="lempira">lempira</tp:taxon-name-part></tp:taxon-name></italic>, raised mid-longitudinally, appearing costate in <italic><tp:taxon-name><tp:taxon-name-part taxon-name-part-type="genus" reg="Phanaeus">Ph.</tp:taxon-name-part> <tp:taxon-name-part taxon-name-part-type="species" reg="guatemalensis">guatemalensis</tp:taxon-name-part></tp:taxon-name></italic>. The pronotoum of <italic><tp:taxon-name><tp:taxon-name-part taxon-name-part-type="genus" reg="Phanaeus">Ph.</tp:taxon-name-part> <tp:taxon-name-part taxon-name-part-type="species" reg="lempira">lempira</tp:taxon-name-part></tp:taxon-name></italic> females have asperate punctures posteromedially, whereas in <italic><tp:taxon-name><tp:taxon-name-part taxon-name-part-type="genus" reg="Phanaeus">Ph.</tp:taxon-name-part> <tp:taxon-name-part taxon-name-part-type="species" reg="guatemalensis">guatemalensis</tp:taxon-name-part></tp:taxon-name></italic> the area is coarsely punctate to rugo-punctate, appearing roughened.</p><p>With this new species, the number of taxa in the <italic><tp:taxon-name><tp:taxon-name-part taxon-name-part-type="genus" reg="Phanaeus"/><tp:taxon-name-part taxon-name-part-type="species" reg="amethystinus">amethystinus</tp:taxon-name-part></tp:taxon-name></italic> species group (<italic><tp:taxon-name><tp:taxon-name-part taxon-name-part-type="genus" reg="Phanaeus"/><tp:taxon-name-part taxon-name-part-type="species" reg="amethystinus">amethystinus</tp:taxon-name-part></tp:taxon-name></italic>, <italic><tp:taxon-name><tp:taxon-name-part taxon-name-part-type="genus" reg="Phanaeus"/><tp:taxon-name-part taxon-name-part-type="species" reg="blackalleri">blackalleri</tp:taxon-name-part></tp:taxon-name></italic>, <italic><tp:taxon-name><tp:taxon-name-part taxon-name-part-type="genus" reg="Phanaeus"/><tp:taxon-name-part taxon-name-part-type="species" reg="guatemalensis">guatemalensis</tp:taxon-name-part></tp:taxon-name></italic>, <italic><tp:taxon-name><tp:taxon-name-part taxon-name-part-type="genus" reg="Phanaeus"/><tp:taxon-name-part taxon-name-part-type="species" reg="melampus">melampus</tp:taxon-name-part></tp:taxon-name></italic>) increases to five. In the work of <xref ref-type="bibr" rid="B114">Lizardo et al. (2022)</xref><italic><tp:taxon-name><tp:taxon-name-part taxon-name-part-type="genus" reg="Phanaeus">Phanaeus</tp:taxon-name-part> <tp:taxon-name-part taxon-name-part-type="species" reg="genieri">genieri</tp:taxon-name-part></tp:taxon-name></italic>, a member of the <italic><tp:taxon-name><tp:taxon-name-part taxon-name-part-type="genus" reg="Phanaeus"/><tp:taxon-name-part taxon-name-part-type="species" reg="amethystinus">amethystinus</tp:taxon-name-part></tp:taxon-name></italic> species group, is considered in their distribution prediction analysis, although this species has not yet been reinstated as a valid species. <xref ref-type="bibr" rid="B56">Gillett and Toussaint (2020)</xref>, based on molecular genetic analysis, considered that this species group appeared during the Miocene around 17 Ma. However, modern species formation seems to have been relatively recent during the Pleistocene, ~ 1 Ma.</p></tp:treatment-sec><ref-list><ref id="B127"><mixed-citation xmlns:xlink="http://www.w3.org/1999/xlink" xlink:type="simple"><person-group><name name-style="western"><surname>Mejía Ordóñez</surname><given-names>TM</given-names></name><name name-style="western"><surname>House</surname><given-names>P</given-names></name></person-group> (<year>2002</year>) Manual de Consulta: Mapa de ecosistemas vegetales de Honduras. Preparado para el proyecto P.A.A.R., 60 pp.</mixed-citation></ref><ref id="B36"><mixed-citation xmlns:xlink="http://www.w3.org/1999/xlink" xlink:type="simple"><person-group><name name-style="western"><surname>Edmonds</surname><given-names>WD</given-names></name></person-group> (<year>1994</year>) <article-title>Revision of <italic><tp:taxon-name><tp:taxon-name-part taxon-name-part-type="genus">Phanaeus</tp:taxon-name-part></tp:taxon-name></italic> Macleay, a New World genus of Scarabaeine dung beetles (<tp:taxon-name><tp:taxon-name-part taxon-name-part-type="order">Coleoptera</tp:taxon-name-part></tp:taxon-name>: <tp:taxon-name><tp:taxon-name-part taxon-name-part-type="family">Scarabaeidae</tp:taxon-name-part></tp:taxon-name>, <tp:taxon-name><tp:taxon-name-part taxon-name-part-type="subfamily">Scarabaeinae</tp:taxon-name-part></tp:taxon-name>).</article-title><source>Contributions in Science</source><volume>443</volume>: <fpage>1</fpage>–<lpage>105</lpage>. <ext-link xlink:href="10.5962/p.208079" ext-link-type="doi" xlink:type="simple">https://doi.org/10.5962/p.208079</ext-link></mixed-citation></ref><ref id="B138"><mixed-citation xmlns:xlink="http://www.w3.org/1999/xlink" xlink:type="simple"><person-group><name name-style="western"><surname>Navarrete-Gutiérrez</surname><given-names>DA</given-names></name><name name-style="western"><surname>Edmonds</surname><given-names>WD</given-names></name></person-group> (<year>2006</year>) <article-title>New field record for the rare dung beetle, <italic><tp:taxon-name><tp:taxon-name-part taxon-name-part-type="genus">Phanaeus</tp:taxon-name-part> <tp:taxon-name-part taxon-name-part-type="species">melampus</tp:taxon-name-part></tp:taxon-name></italic> Harold (<tp:taxon-name><tp:taxon-name-part taxon-name-part-type="order">Coleoptera</tp:taxon-name-part></tp:taxon-name>: <tp:taxon-name><tp:taxon-name-part taxon-name-part-type="family">Scarabaeidae</tp:taxon-name-part></tp:taxon-name>, <tp:taxon-name><tp:taxon-name-part taxon-name-part-type="subfamily">Scarabaeinae</tp:taxon-name-part></tp:taxon-name>).</article-title><source>Coleopterists Bulletin</source><volume>60</volume>(<issue>1</issue>): <fpage>67</fpage>–<lpage>68</lpage>. <ext-link xlink:href="10.1649/839.1" ext-link-type="doi" xlink:type="simple">https://doi.org/10.1649/839.1</ext-link></mixed-citation></ref><ref id="B114"><mixed-citation xmlns:xlink="http://www.w3.org/1999/xlink" xlink:type="simple"><person-group><name name-style="western"><surname>Lizardo</surname><given-names>V</given-names></name><name name-style="western"><surname>Moctezuma</surname><given-names>V</given-names></name><name name-style="western"><surname>Escobar-Sarria</surname></name></person-group> (<year>2022</year>) <article-title>Predicted and recorded distribution maps of the genus <italic><tp:taxon-name><tp:taxon-name-part taxon-name-part-type="genus">Phanaeus</tp:taxon-name-part></tp:taxon-name></italic> (<tp:taxon-name><tp:taxon-name-part taxon-name-part-type="order">Coleoptera</tp:taxon-name-part></tp:taxon-name>: <tp:taxon-name><tp:taxon-name-part taxon-name-part-type="family">Scarabaeidae</tp:taxon-name-part></tp:taxon-name>). 1–77. Supplementary material of Distribution, Regionalization, and Diversity of the Dung Beetle Genus <italic><tp:taxon-name><tp:taxon-name-part taxon-name-part-type="genus">Phanaeus</tp:taxon-name-part></tp:taxon-name></italic> (<tp:taxon-name><tp:taxon-name-part taxon-name-part-type="order">Coleoptera</tp:taxon-name-part></tp:taxon-name>: <tp:taxon-name><tp:taxon-name-part taxon-name-part-type="family">Scarabaeidae</tp:taxon-name-part></tp:taxon-name>) using Species Distribution Models.</article-title><source>Zootaxa</source><volume>5213</volume>: <fpage>546</fpage>–<lpage>568</lpage>. <ext-link xlink:href="10.11646/zootaxa.5213.5.4" ext-link-type="doi" xlink:type="simple">https://doi.org/10.11646/zootaxa.5213.5.4</ext-link></mixed-citation></ref><ref id="B110"><mixed-citation xmlns:xlink="http://www.w3.org/1999/xlink" xlink:type="simple"><person-group><name name-style="western"><surname>Kohlmann</surname><given-names>B</given-names></name><name name-style="western"><surname>Solís</surname><given-names>A</given-names></name><name name-style="western"><surname>Elle</surname><given-names>O</given-names></name><name name-style="western"><surname>Soto</surname><given-names>X</given-names></name><name name-style="western"><surname>Russo</surname><given-names>R</given-names></name></person-group> (<year>2007</year>) <article-title>Biodiversity, conservation, and hotspot atlas of Costa Rica: a dung beetle perspective (<tp:taxon-name><tp:taxon-name-part taxon-name-part-type="order">Coleoptera</tp:taxon-name-part></tp:taxon-name>: <tp:taxon-name><tp:taxon-name-part taxon-name-part-type="family">Scarabaeidae</tp:taxon-name-part></tp:taxon-name>: <tp:taxon-name><tp:taxon-name-part taxon-name-part-type="subfamily">Scarabaeinae</tp:taxon-name-part></tp:taxon-name>).</article-title><source>Zootaxa</source><volume>1457</volume>(<issue>1</issue>): <fpage>1</fpage>–<lpage>34</lpage>. <ext-link xlink:href="10.11646/zootaxa.1457.1.1" ext-link-type="doi" xlink:type="simple">https://doi.org/10.11646/zootaxa.1457.1.1</ext-link></mixed-citation></ref><ref id="B73"><mixed-citation xmlns:xlink="http://www.w3.org/1999/xlink" xlink:type="simple"><person-group><name name-style="western"><surname>Holdridge</surname><given-names>LR</given-names></name></person-group> (<year>1967</year>) <source>Life Zone Ecology.</source><publisher-name>Tropical Science Center</publisher-name>, <publisher-loc>San José, Costa Rica</publisher-loc>, <size units="page">149 pp</size>.</mixed-citation></ref><ref id="B56"><mixed-citation xmlns:xlink="http://www.w3.org/1999/xlink" xlink:type="simple"><person-group><name name-style="western"><surname>Gillett</surname><given-names>CP</given-names></name><name name-style="western"><surname>Toussaint</surname><given-names>EF</given-names></name></person-group> (<year>2020</year>) <article-title>Macroevolution and shifts in the feeding biology of the New World scarab beetle tribe <tp:taxon-name><tp:taxon-name-part taxon-name-part-type="tribe">Phanaeini</tp:taxon-name-part></tp:taxon-name> (<tp:taxon-name><tp:taxon-name-part taxon-name-part-type="order">Coleoptera</tp:taxon-name-part></tp:taxon-name>: <tp:taxon-name><tp:taxon-name-part taxon-name-part-type="family">Scarabaeidae</tp:taxon-name-part></tp:taxon-name>: <tp:taxon-name><tp:taxon-name-part taxon-name-part-type="subfamily">Scarabaeinae</tp:taxon-name-part></tp:taxon-name>). Biological Journal of the Linnean Society.</article-title><source>Linnean Society of London</source><volume>130</volume>(<issue>4</issue>): <fpage>661</fpage>–<lpage>682</lpage>. <ext-link xlink:href="10.1093/biolinnean/blaa058" ext-link-type="doi" xlink:type="simple">https://doi.org/10.1093/biolinnean/blaa058</ext-link></mixed-citation></ref></ref-list></tp:taxon-treatment>
